# Supplementary material for: LINE-1 266/97 and ALU 260/111 Copy Number Ratios in Circulating Cell-Free DNA in Plasma as Potential Biomarkers for the Detection of Prostate Cancer: A Pilot Case-Control Study
Source: Int J Mol Sci. 2025 Sep 11;26(18):8862. doi: 10.3390/ijms26188862 (PMC12470076; doi:10.3390/ijms26188862)
Supplement: Supplementary file 1 [file ijms-26-08862-s001.zip]

Archive with 1 entries (1 files):
- ijms-3806038-supplementary.pdf
